# Supplementary material for: Unexpected distribution of the 4-formylaminooxyvinylglycine (FVG) biosynthetic pathway in Pseudomonas and beyond
Source: PLoS One. 2021 Apr 23;16(4):e0247348. doi: 10.1371/journal.pone.0247348 (PMC8064604; doi:10.1371/journal.pone.0247348)
Supplement: S1 Table — (XLSX) [file pone.0247348.s004.xlsx]

## Sheet: Sheet1
Table S1. Strains used to construct multi-locus sequence phylogeny of Pseudomonas
Organism Name	Assembly	IMG ID	Type Strain?
Pseudomonas aeruginosa 231 PPRO	GCF_001063005.1	-	-
Pseudomonas aeruginosa MPAO1 P1	GCF_000247435.1	-	-
Pseudomonas aeruginosa PAO1	GCA_000006765.1	-	-
Pseudomonas amygdali CFBP 3205	GCF_000935645.1	-	type
Pseudomonas brenneri DSM 15294	GCF_007858285.1	-	type
Pseudomonas cannabina pv. alisalensis BS91	-	Gp0014748	-
Pseudomonas cannabina pv alisalensis PSa1-3	-	Gp0014292	-
Pseudomonas cannabina pv alisalensis PSa866	-	Gp0014290	-
Pseudomonas cannabina pv alisalensis T3C	-	Gp0014751	-
Pseudomonas caricapapayae CCUG 32775	GCF_008692855.1	-	type
Pseudomonas caspiana FBF102	GCF_002158995.1	-	type
Pseudomonas cedrina DSM 17516T	GCF_900625035.1	-	type
Pseudomonas chlororaphis 30-84	GCF_000281915.1	-	-
Pseudomonas chlororaphis ATCC 9446	GCF_002095925.1	-	type
Pseudomonas chlororaphis DSM 21509	GCA_001269555.1	-	-
Pseudomonas chlororaphis EA105	GCF_000783395.1	-	-
Pseudomonas chlororaphis HT66	GCF_000597925.1	-	-
Pseudomonas chlororaphis JD37	GCA_000761195.1	-	-
Pseudomonas chlororaphis O6	GCF_000264555.1	-	-
Pseudomonas chlororaphis PA23	GCA_000698865.1	-	-
Pseudomonas chlororaphis PCL1606	GCA_000963835.1	-	-
Pseudomonas chlororaphis UFB2	GCA_001023535.1	-	-
Pseudomonas corrugata DSM 7228	GCF_001269905.1	-	type
Pseudomonas fildesensis KG01	GCF_001050345.1	-	type
Pseudomonas fluorescens 1112	-	Gp0011204	-
Pseudomonas fluorescens AH4	GCF_002022265.1	-	-
Pseudomonas fluorescens ATCC 13525	GCF_900215245.1	-	type
Pseudomonas fluorescens E24	GCF_002022325.1	-	-
Pseudomonas fluorescens FW300-N2E3	GCA_001307155.1	-	-
Pseudomonas fluorescens G2Y	GCF_002022365.1	-	-
Pseudomonas fluorescens P5A	GCF_002022275.1	-	-
Pseudomonas fluorescens TDH40	GCF_002022255.1	-	-
Pseudomonas fluorescens WH6	GCF_000166515.1	-	-
Pseudomonas marginalis DSM 13124	GCF_007858155.1	-	type
Pseudomonas meliae CFBP 3225	GCF_000935675.1	-	type
Pseudomonas migulae NBRC 103157	GCF_002091715.1	-	type
Pseudomonas proteolytica DSM 15321	GCF_007858275.1	-	type
Pseudomonas rhodesiae DSM 14020	GCF_007858255.1	-	type
Pseudomonas sp BRG-100	GCF_000737955.1	-	-
Pseudomonas sp GM17	GCF_000282175.1	-	-
Pseudomonas sp LAMO17WK12 I10	GCF_900215185.1	-	-
Pseudomonas sp LAMO17WK12 I9	GCF_003202055.1	-	-
Pseudomonas sp MRSN12121	GCA_000931465.1	-	-
Pseudomonas sp BZ64	-	Gp0024639	-
Pseudomonas synxantha A342	GCF_002022245.1	-	-
Pseudomonas synxantha BG33R	GCF_000263715.2	-	-
Pseudomonas syringae 0788 9	GCF_001293775.1	-	-
Pseudomonas syringae CFBP 1657	GCF_000935725.1	-	pathotype
Pseudomonas syringae CFBP 1702	GCF_000935765.1	-	pathotype
Pseudomonas syringae DC3000	GCA_000007805.1	-	type
Pseudomonas syringae DSM 10604	GCF_000597765.1	-	type
Pseudomonas syringae ES4326	GCA_000145845.2	-	-
Pseudomonas syringae ICMP 9617	GCF_000658965.1	-	pathotype
Pseudomonas syringae ICMP12471	GCF_001400185.1	-	pathotype
Pseudomonas syringae NCPPB 4273	GCF_000972175.1	-	pathotype
Pseudomonas syringae YM7930	GCF_001293575.1	-	-
Pseudomonas tolaasii DSM 19342	GCF_900625075.1	-	type
Pseudomonas viridiflava DSM 6694	GCF_001305955.1	-	type
Pseudomonas syringae ICMP8903	GCF_001400595.1	-	pathotype
Pseudomonas syringae ICMP3956	GCF_001400635.1	-	pathotype
Pseudomonas syringae ICMP 4531	GCF_001400835.1	-	type
Pseudomonas syringae ICMP 2844	GCF_001401135.1	-	pathotype
Pseudomonas tremae ICMP9151	GCF_001401155.1	-	type
Pseudomonas syringae ICMP 4091	GCF_001401315.1	-	pathotype
Pseudomonas syringae ICMP4116	GCF_001401405.1	-	pathotype
Pseudomonas syringae ICMP2814	GCF_001401385.1	-	pathotype
Pseudomonas syringae ICMP4303	GCF_001401395.1	-	pathotype
Pseudomonas libanensis DSM 17149	GCF_001439685.1	-	type
Pseudomonas veronii DSM 11331	GCF_001439695.1	-	type
Pseudomonas paralactis DSM 29164	GCF_001439735.1	-	type
Pseudomonas orientalis DSM 17489	GCF_001439815.1	-	type
Pseudomonas syringae PD2766	GCF_001466965.1	-	-
Pseudomonas viridiflava ICMP 13104	GCA_001466975.1	-	-
Pseudomonas chlororaphis GP72	GCF_000237045.1	-	-
Pseudomonas savastanoi CFBP 5062	GCF_001538155.1	-	pathotype
Pseudomonas fuscovaginae ICMP5940	GCF_000467065.1	-	type
Pseudomonas protegens CHA0	GCA_000397205.1	-	type
Pseudomonas chlororaphis 189	GCA_001602135.1	-	-
Pseudomonas marginalis ICMP 3553	GCF_001645105.1	-	type
Pseudomonas antarctica PAMC 27494	GCA_001647715.1	-	-
Pseudomonas poae LMG 21465	GCF_001730605.1	-	type
Pseudomonas trivialis LMG 21464	GCF_001730655.1	-	type
Pseudomonas avellanae JCM 11937	GCF_014646595.1	-	type
Pseudomonas syringae CC1466	GCF_000452785.1	-	-
Pseudomonas syringae CC1583	GCF_000452665.1	-	-
Pseudomonas chlororaphis PB-St2	GCF_000506385.1	-	-
Pseudomonas cichorii ATCC 10857	GCF_900104015.1	-	type
Pseudomonas congelans DSM 14939	GCF_900103225.1	-	type
Pseudomonas azotoformans LMG 21611	GCF_900103345.1	-	type
Pseudomonas cannabina ICMP 2823	GCF_900100365.1	-	type
Pseudomonas synxantha LMG 2190	GCF_900105675.1	-	type
Pseudomonas mediterranea DSM 16733	GCF_900106005.1	-	type
Pseudomonas chlororaphis ATCC 13985	GCF_900104715.1	-	-
Pseudomonas mandelii LMG 21607	GCF_900106065.1	-	type
Pseudomonas mucidolens LMG 2223	GCF_900106045.1	-	type
Pseudomonas sp NFIX28	GCF_900107395.1	-	-
Pseudomonas fuscovaginae LMG 2158	GCF_900108595.1	-	type
Pseudomonas sp NFACC41-3	GCF_900109505.1	-	-
Pseudomonas sp NFPP07	GCF_900115645.1	-	-
Pseudomonas costantinii LMG 22119	GCF_001870435.1	-	type
Pseudomonas extremorientalis LMG 19695	GCF_001870465.1	-	type
Pseudomonas chlororaphis YL-1	GCF_000512485.1	-	-
Pseudomonas asturiensis LMG 26898	GCF_900143095.1	-	type
Pseudomonas syringae CC1557	GCA_000452705.3	-	-
Pseudomonas gessardii DSM 17152	GCF_001983165.1	-	type
Pseudomonas cedrina DSM 17516	GCF_001983175.1	-	type
