# Supplementary material for: Unexpected distribution of the 4-formylaminooxyvinylglycine (FVG) biosynthetic pathway in Pseudomonas and beyond
Source: PLoS One. 2021 Apr 23;16(4):e0247348. doi: 10.1371/journal.pone.0247348 (PMC8064604; doi:10.1371/journal.pone.0247348)
Supplement: S2 Table — (XLSX) [file pone.0247348.s005.xlsx]

## Sheet: Sheet1
Table S2. Strains containing gvg biosynthetic gene cluster
Organism	Origin	Location	BioSample	Assembly	Accession	WGS	Gold ID
Burkholderia cenocepacia DWS 37E-2	soil	Australia	SAMN02796570	GCA_000764955.1	-	-
Burkholderia latens AU17928	human sinus	USA	SAMN03449404	GCA_001718795.1	CP013435.1/NZ_CP013435.1; CP013438.1/NZ_CP013438.1; CP013437.1/NZ_CP013437.1	-
Burkholderia metallica FL-6-5-30-S1-D7	soil	FL, USA	SAMN03449247	GCA_001718555.1	CP013401.1/NZ_CP013401.1; CP013403.1/NZ_CP013403.1; CP013402.1/NZ_CP013402.1	-
Pantoea ananatis BRT175	Strawberry	Canada	SAMN02471932	GCA_000475035.1	-	ASJH01
Pantoea ananatis PANS 99-36	rough Mexican clover (Richardia scabra)	GA, USA	SAMN07362129	GCA_002959495.1	-	NMZT01
Pseudomonas antarctica PAMC 27494	fresh water	Antarctica	SAMN04957524	GCA_001647715.1	NZ_CP015600.1/CP015600.1
Pseudomonas cannabina ICMP 2823	hemp	Hungary	SAMN03976291	GCA_001400175.1	-	LJPX01
Pseudomonas cannabina pv. alisalensis BS91	brocolli raab (Brassica rapa subsp. rapa)	CA, USA	-	-	-	-	Gp0014748
Pseudomonas cannabina pv. alisalensis PSa1-3	arugula (Eruca vesicaria subsp. sativa)	Greece	-	-	-	-	Gp0014292
Pseudomonas cannabina pv. alisalensis PSa866	arugula (Eruca vesicaria subsp. sativa)	Greece	-	GCA_002208585.1	-	-	Gp0014290
Pseudomonas cannabina pv. alisalensis T3C	Topper turnip (Brassica rapa)	SC, USA	-	-	-	-	Gp0014751
Pseudomonas chlororaphis 189	soil	Canada	SAMN04572923	GCA_001602135.1	NZ_CP014867.1/CP014867.1
Pseudomonas chlororaphis ATCC 9446	plate contaminant		SAMN06627644	GCF_002095925.1		NBAT01
Pseudomonas chlororaphis ATCC 13985	clay	Maas River	SAMN04489803	GCF_900104715.1	LT629738.1
Pseudomonas chlororaphis HT66	Oryza sativa root	China	SAMN02951886	GCA_000597925.1	-	ATBG01
Pseudomonas chlororaphis LMG 21630	Unknown	Unknown	SAMN04489802	GCA_000475035.1	LT629747.1
Pseudomonas chlororaphis O6	soil	UT, USA	SAMN02436415	GCA_000264555.1	NZ_CM001490.1/CM001490.1	AHOT01
Pseudomonas chlororaphis PA23	Soybean root	Canada	SAMN02780900	GCA_000698865.1	NZ_CP008696.1/CP008696.1	-
Pseudomonas chlororaphis PCL1606	Avocado root	Spain	SAMN03097209	GCA_000963835.1	NZ_CP011110.1/CP011110.1	-
Pseudomonas chlororaphis subsp. aurantiaca PB-St2	Sugar cane	Pakistan	SAMN02388884	GCA_000506385.1	-	AYUD01
Pseudomonas chlororaphis subsp. chlororaphis GP72	green pepper rhizosphere	China	SAMN02470965	GCA_000237045.2	-	AHAY01
Pseudomonas chlororaphis subsp. aureofaciens 30-84	Wheat rhizosphere	WA, USA	SAMN02436365	GCA_000281915.1	NZ_CM001559.1/CM001559.1	AHHJ01
Pseudomonas chlororaphis subsp. aureofaciens NBRC 3521	human gut		SAMD00018760	GCA_000813225.1	-	-
Pseudomonas chlororaphis subsp. piscium DSM 21509	fish intestine	Switzerland	SAMN03891664	GCA_001269555.1	-	-
Pseudomonas chlororaphis YL-1	Soybean root	China	SAMN02352514	GCA_000512485.1	-	AWWJ01
Pseudomonas fluorescens 1112	Unknown	Unknown	-	-	-	-	Gp0011204
Pseudomonas fluorescens A3422A	Unknown	OR, USA	SAMN05589723	GCA_002022335.1	-	MSDK01
Pseudomonas fluorescens AH4	Poa rhizosphere	OR, USA	SAMN05589716	GCA_002022265.1	-	MSDE01
Pseudomonas fluorescens ATCC 13525	Pre-filter water tank	England	SAMN04488487	GCA_900215245.1	-	-	Gp0112931
Pseudomonas fluorescens E24	Poa rhizosphere	OR, USA	SAMN05589721	GCA_002022325.1	-	MSDI01
Pseudomonas fluorescens FW300-N2E3	Ground water from well	TN, USA	SAMN04094105	GCA_001307155.1	NZ_CP012830.1/CP012830.1	-
Pseudomonas fluorescens G2Y	Lolium perenne rhizosphere	OR, USA	SAMN05589722	GCA_002022365.1	-	MSDJ01
Pseudomonas fluorescens P5A	Mushroom	OR, USA	SAMN05589717	GCA_002022275.1	-	MSDF01
Pseudomonas fluorescens TDH40	Poa rhizosphere	OR, USA	SAMN05589718	GCA_002022255.1	-	MSDG01
Pseudomonas fluorescens WH6	Wheat rhizosphere	OR, USA	SAMN02470777	GCA_000166515.1	NZ_CM001025.1/CM001025.1	AEAZ01
Pseudomonas synxantha A342	Unknown	OR, USA	SAMN05589719	GCA_002022245.1	-	MSDH01
Pseudomonas synxantha BG33R	peach rhizosphere	SC, USA	SAMN02436586	GCA_000263715.2	NZ_CM001514.1/CM001514.1	AHPP01
Pseudomonas sp. BRG-100	Green foxtail rhizosphere	Canada	SAMN02947366	GCA_000737955.1	-	JPRX01
Pseudomonas sp. GM17	Cottonwood (Populus deltoides) endosphere	TN, USA	SAMN00839631	GCA_000282175.1	-	AKJU01
Pseudomonas fildesensis KG01	Antarctic soil	Antarctica	SAMN03785348	GCA_001050345.1	-	LFMW01
Pseudomonas paralactis DSM 29164	raw cow milk	Germany	SAMN03332051	GCF_001439735.1	-	JYLN01
Pseudomonas sp. LAMO17WK12:I10	Zea mays Mo17	MO, USA	SAMN05660489	GCA_900215185.1	-	-	Gp0024728
Pseudomonas sp. LAMO17WK12:I9	Zea mays Mo17	MO, USA	SAMN05660301	GCA_003202055.1	-	-	Gp0024639
Pseudomonas sp. MRSN12121	Human urine	USA	SAMN03316900	GCA_000931465.1	NZ_CP010892.1/CP010892.1	-
Pseudomonas sp. NFACC41-3	Switchgrass rhizoplane/endopshere	OK, USA	SAMN03159414	GCA_900109505.1	-	FOAE01
Pseudomonas sp. NFIX28	Switchgrass rhizoplane/endopshere	OK, USA	SAMN03159453	GCA_900107395.1	-	FNPW01
Pseudomonas sp. NFPP07	Switchgrass rhizoplane/endopshere	OK, USA	SAMN03159489	GCA_900115645.1	-	FOXG01
Pseudomonas syringae CC1583	Unknown	France	SAMN02471569	GCA_000452665.2	-	AVEF02
Pseudomonas syringae pv. maculicola YM7930	Raphanus sativus, pepper spot, radish		SAMN03837766	GCA_001293575.1	-	-
Pseudomonas syringae pv. maculicola str. ES4326	radish	WI, USA	SAMN02471321	GCA_000145845.2	-	AEAK01
Pseudomonas syringae pv. syringae PD2766	kiwifruit	USA	SAMN04102822	GCA_001466965.1	-	LKEM01
Pseudomonas viridiflava ICMP 13104	kiwifruit	France	SAMN04102826	GCA_001466975.1	-	LKEJ01
Thiomonas sp. CB2	acid mine drainage	France	SAMN03776116	GCA_000947035.1	-	LFG01
Pseudomonas syringae PmaES4326 (Psy34)	radish	WI, USA					Go0012227
