# Supplementary material for: Unexpected distribution of the 4-formylaminooxyvinylglycine (FVG) biosynthetic pathway in Pseudomonas and beyond
Source: PLoS One. 2021 Apr 23;16(4):e0247348. doi: 10.1371/journal.pone.0247348 (PMC8064604; doi:10.1371/journal.pone.0247348)
Supplement: S3 Table — (XLSX) [file pone.0247348.s006.xlsx]

## Sheet: Sheet1
Table S3. LAESI-MS ablation values for FVG (m/z 183.037)
Strain	Rep	VALUE	AVG	STDEV
Pfl WH6	A	925	1027	454.664
		632
		1524
Pfl WH6	B	463	1010.67	480.746
		1363
		1206
Pfl AH4	A	599	309	258.687
		226
		102
Pfl AH4	B	476	433.667	133.628
		541
		284
Pfl TDH40	A	165	186.333	29.5014
		174
		220
Pfl TDH40	B	163	231.667	63.4061
		244
		288
Pfl G2Y	A	292	257.667	126.057
		363
		118
Pfl G2Y	B	466	413.333	58.1062
		423
		351
Pfl A3422A	A	160	117.667	50.3422
		131
		62
Pfl A3422A	B	200	210.333	17.0392
		201
		230
Pfl E24	A	48	57.6667	36.4737
		27
		98
Pfl E24	B	69	98.3333	25.8908
		118
		108
Pfl P5A	A	125	147	85.1587
		75
		241
Pfl P5A	B	25	97.3333	65.3172
		115
		152
Pfl A342	A	260	173.333	96.0902
		70
		190
Pfl A342	B	184	217.667	68.9662
		297
		172
Psn BG33R	A	100	186.667	79.1096
		205
		255
Psn BG33R	B	246	248	9.16515
		240
		258
Pch O6	A	205	198.333	55.3022
		140
		250
Pch O6	B	222	237	81.5414
		325
		164
Pch 30-84	A	308	641.333	446.019
		1148
		468
Pch 30-84	B	420	477	103.966
		414
		597
Psy ES4326	A	0	0	0
		0
		0
Psy ES4326	B	0	1.33333	2.3094
		4
		0
Pca BS91	A	14	4.66667	8.0829
		0
		0
Pca BS91	B	0	0	0
		0
		0
Pca T3C	A	18	6	10.3923
		0
		0
Pca T3C	B	0	0	0
		0
		0
Pan BRT175	A	535	421	139.814
		265
		463
Pan BRT175	B	353	470	207.868
		347
		710
	media	14	4.66667	8.0829
		0
		0
	media	3	1	1.73205
		0
		0
	media	0	1	1.73205
		0
		3
