# Supplementary material for: Unexpected distribution of the 4-formylaminooxyvinylglycine (FVG) biosynthetic pathway in Pseudomonas and beyond
Source: PLoS One. 2021 Apr 23;16(4):e0247348. doi: 10.1371/journal.pone.0247348 (PMC8064604; doi:10.1371/journal.pone.0247348)
Supplement: S4 Table — (XLSX) [file pone.0247348.s007.xlsx]

## Sheet: Sheet1
Table S4. Bacterial strains with gvg-like clusters
Organism	Origin	Location	BioSample	Assembly	Accession	WGS	IMG project ID
Acidovorax anthurii DSM 16745	Anthurium sp.	Martinique	SAMN04515662				Gp0116389
Acinetobacter baumannii (many strains)	N/A	N/A	N/A	N/A	N/A	N/A	N/A
Actinosynnema mirum 101, DSM 43827	grass blade	NJ, USA	SAMN00001904	GCA_000023245.1	NC_013093.1/CP001630.1		Gp0001922
Paraburkholderia fungorum NBRC 102489	Phanerochaete chrysosporium (fungus)	France	SAMN00000366	GCA_000685055.1		BAYC01
Paraburkholderia mimosarum LMG 23256	Mimosa pigra	Taiwan		GCA_000472825.1			Gp0009661
Paraburkholderia mimosarum NBRC 106338	Mimosa pigra	Taiwan	SAMD00000357	GCA_000739815.1
Paraburkholderia mimosarum STM3621	Mimosa pudica	French Guiana		GCA_000472845.1			Gp0009784
Burkholderia sp. MSHR3999		Australia	SAMN03019860	GCA_000833595.1		JRFO01
Burkholderia sp. MSMB1826			SAMN03449297	GCA_001526325.1		LOYN01
Burkholderia ubonensis MSMB22			SAMN03072629	GCA_000959245.1	chromosome I:NZ_CP009488.1/CP009488.1
					chromosome II: NZ_CP009486.1/CP009486.1
					chromosome III: NZ_CP009487.1/CP009487.1
Frankia sp. AvcI1	Alnus viridis subsp. crispa	Canada	SAMN03360499	GCA_001420875.1		LFZ01
Frankia alni ACN14a	Alnus crispa	Canada	SAMEA3138259	GCA_000058485.1	NC_008278.1/CT573213.2
Kitasatospora setae KM-6054	oil	Japan	SAMND00060928	GCA_000269985.1	NC_016109.1/AP010968.1
Nocardiopsis gilva YIM 90087	hypersaline soil	China	SAMN02472152	GCA_000341165.1		ANBG01
Pseudomonas batumici UCM B-321	eucalyptus rhizosphere	Georgia	SAMN03273282	GCA_000820515.1	-	JXDG01
Pseudomonas entomophila L48	Drosophila melanogaster	Guadeloupe Island	SAMEA3138225	GCA_000026105.1	NC_008027.1/CT573326.1	-
Pseudomonas parafulva CRS01-1	Oryza sativa	China	SAMN03107785	GCA_000800255.1	NZ_CP009747.1/CP009747.1	-
Pseudomonas sp. 35MFCvi1.1	Arabidoposis thaliana		SAMN02441663	GCA_000378525.1	-	ARKL01
Pseudomonas sp. 45MFCol3.1	Arabidoposis thaliana		SAMN02440990	GCA_000382025.1	-	ARMZ01
Pseudomonas sp. BZ64	lagoon	Greece					Gp0015332
Pseudomonas sp. GM102	Populus deltoides	TN, USA	SAMN00839629	GCA_000282555.1	-	AKJB01
Pseudomonas sp. GM30	Populus deltoides	TN, USA	SAMN00839637	GCA_000282275.2	-	AKJP02
Pseudomonas sp. GM50	Populus deltoides	TN, USA	SAMN00839643	GCA_000282375.1	-	AKJK01
Pseudomonas umsongensis 20MFCvi1.1	Arabidoposis thaliana		SAMN02440461	GCA_000377725.1	-	ARIW01
Ralstonia solanacearum (many strains)	N/A	N/A	N/A	N/A	N/A	N/A	N/A
Saccharopolyspora spinosa NRRL 18395	Soil from sugar cane	Virgin Islands	SAMN02470034	GCA_000194155.1		AEYC01
Salinarimonas rosea DSM 21201	Salt mine	China	SAMN02441547	GCA_000429045.1		AUBC01
Salinispora pacifica CNT609	marine sediment	Fiji	SAMN02441358	GCA_000375265.1		ARHK01
Salinispora pacifica CNT133A	marine sediment	Fiji	SAMN02745382				Gp0046606
Salinispora pacifica CNT084	marine sediment	Fiji	SAMN02597231				Gp0015067
Streptomyces albulus CCRC 11814	Soil	Japan	SAMN02471960	GCA_000403765.2	-
Streptomyces albulus NK660	Soil	China	SAMN02709029	GCA_000695235.1	NZ_CP007574.1/CP007574.1	AROY02
Streptomyces albulus PD-1	Soil	China	SAMN02470570	GCA_000504065.2	-	AXDB02
Streptomyces chattanoogensis L10	Soil	China					Gp0039541
Streptomyces fulvissimus DSM 40593			SAMN02603305	GCA_000385945.1	NC_021177.1/CP005080.1	#N/A
Streptomyces lydicus A02	Soil	China	SAMN02864172	GCA_000952035.2	NZ_CP007699.2/CP007699.2	-
Streptomyces sp. AmelKG-D3	insect: Apis melifera (European honey bee)						Gp0012941
Streptomyces sp. CcalMP-8W	insect: Chalybion califormicm (blue mud dauber)		SAMN02441713	GCA_000373305.1	-	#N/A
Streptomyces sp. Mg1	Soil		SAMN02471086	GCA_000412265.2	NZ_CP011664.1/CP011664.1	ARDQ01
Streptomyces sp. PBH53	environmental - urban		SAMN03218484	GCA_001040905.1	CP011799.1	-
Streptomyces sp. PgraA7	insect						Gp0014734
Streptomyces sp. ScaeMP-e10	insect: Sceliphron caementarium (yellow mud dauber)		SAMN02441715	GCA_000373405.1	-	ARDV01	Gp0012944
Streptomyces sp. ScaeMP-e48	insect: Sceliphron caementarium (yellow mud dauber)
Streptomyces sp. SolWspMP-sol2th	insect		SAMN02951871	GCA_000647875.1	-	ARPF01
Thiomonas sp. str. 3As	acid mine drainage	France	SAMEA2272520	GCA_000253115.1
Verrucosispora maris AB-18-032	marine sediment	Japan	SAMN02603167	GCA_000204155.1	NC_015434.1/CP002638.1
