# Supplementary material for: Unexpected distribution of the 4-formylaminooxyvinylglycine (FVG) biosynthetic pathway in Pseudomonas and beyond
Source: PLoS One. 2021 Apr 23;16(4):e0247348. doi: 10.1371/journal.pone.0247348 (PMC8064604; doi:10.1371/journal.pone.0247348)
Supplement: S5 Table — (XLSX) [file pone.0247348.s008.xlsx]

## Sheet: Sheet1
Table S5. Carbomoyltransferase protein sequences used to construct phylogeny
Strain or group of strains	Representative Strain*	NCBI Accession	IMG Accession
Pseudomonas fluorescens subgroup	WH6	WP_003176391.1
Pseudomonas syringae genomospecies 9	ES4326	WP_054079994.1
Pseudomonas fluorescens FW300-N2E3			2687114658
Pseudomonas chlororaphis	O6	WP_009047755.1
Burkholderia cenocepacia complex	DSW32-E	WP_038570125.1
Thiomonas sp. CB2		CDW95192.1
Burkholderia mimosarum		WP_028232750.1
Pantoea ananatis BRT175		WP_022622311.1
Streptomyces albulus	CCRC 11814	WP_016571748.1
Salinarimonas rosea	DSM 21201	WP_043538931.1
Saccharopolyspora spinosa	NRRL 18395	WP_010309710.1
Burkholderia ubonensis	MSMB2054	WP_059919826.1
Streptomyces sp. Sol/Ccal	SolWspMP-sol2th	WP_028419131.1
Streptomyces fulvivissimus DSM 40593	DSM 40593	WP_015612011.1
Kitasatospora setae	KM-6054	WP_014136031.1
Verrucosispora maris	AB-18-032	WP_013736330.1
Salinispora pacifica		WP_027650459.1
Streptomyces sp. PBH53		AKN71691.1
Streptomyces lydicus/chattanoogensis	A02	WP_046925542.1
Pseudomonas batumici UCM B-321		WP_040070893.1
Pseudomonas mandelli subgroup	GM50	WP_008011869.1
Pseudomonas parafulva	CRS01-1	WP_039581700.1
Frankia sp.	Avcl1	WP_055751090.1
Streptomyces sp. Mg1		WP_008741980.1
Pseudomonas sp. GM30		WP_007962046.1
Burkholderia sp. MSMB1826		WP_059825226.1
Ralstonia solanacearum		WP_039552009.1
Pseudomonas entomophila L48		WP_011533254.1
Acinetobacter baumannii	OIFC0162	WP_000120407.1
Pseudomonas fluorescens E24/ATCC 13525	E24	WP_053255475.1
Acidovorax anthurii DSM 16745			2638774851
Nocardiopsis gilva YIM 90087			2554410488
Actinosynnema mirum DSM 43827		YP_003101641
Pantoea agglomerans Eh318			2579155023
Burkholderia fungorum NBRC 102489			2580258970
Streptomyces sp. YR375			2616343882
* If sequences from multiple strains are redundant, a representative strain is shown here as an example
