# Supplementary material for: Unexpected distribution of the 4-formylaminooxyvinylglycine (FVG) biosynthetic pathway in Pseudomonas and beyond
Source: PLoS One. 2021 Apr 23;16(4):e0247348. doi: 10.1371/journal.pone.0247348 (PMC8064604; doi:10.1371/journal.pone.0247348)
Supplement: S6 Table — (XLSX) [file pone.0247348.s009.xlsx]

## Sheet: sorted_with_headers
Table S6. Identification of unannotated gvg genes using tblastn
genome	query	subject	percentID	alignment_len	mismatches	gap_opens	query_start	query_end	subject_start	subject_end	evalue	bit_score
Pantoea_ananatis_BRT175	gvgR	NZ_KI440897.1	41.042	480	260	3	1	469	326652	325249	1.29e-121	389
Pantoea_ananatis_BRT175	gvgA	NZ_KI440897.1	59.091	330	128	4	4	332	326863	327834	1.12e-128	403
Pantoea_ananatis_BRT175	gvgB	NZ_KI440897.1	100	8	0	0	30	37	327923	327946	4.5	21.2
Pantoea_ananatis_BRT175	gvgC	NZ_KI440897.1	46.058	723	346	10	2	707	327994	330081	0	574
Pantoea_ananatis_BRT175	gvgF	NZ_KI440897.1	71.452	613	172	1	1	613	330128	331957	0	848
Pantoea_ananatis_BRT175	gvgG	NZ_KI440897.1	42.222	45	26	0	1	45	331976	332110	2.9e-08	44.7
Pantoea_ananatis_BRT175	gvgH	NZ_KI440897.1	66.129	434	147	0	1	434	332130	333431	0	577
Pantoea_ananatis_BRT175	gvgI	NZ_KI440897.1	79.381	194	40	0	7	200	333503	334084	1.72e-108	338
Pantoea_ananatis_BRT175	gvgJ	NZ_KI440897.1	60.766	209	79	2	1	208	334126	334746	2.41e-76	246
Pseudomonas_chlororaphis_30-84	gvgR	NZ_CM001559.1	79.318	469	97	0	1	469	2011382	2009976	0	800
Pseudomonas_chlororaphis_30-84	gvgA	NZ_CM001559.1	74.551	334	83	2	1	333	2011658	2012656	6.08e-158	487
Pseudomonas_chlororaphis_30-84	gvgB	NZ_CM001559.1	100	9	0	0	29	37	2012731	2012757	1.1	23.1
Pseudomonas_chlororaphis_30-84	gvgC	NZ_CM001559.1	64.316	709	242	5	4	704	2012878	2014995	0	856
Pseudomonas_chlororaphis_30-84	gvgD	NZ_CM001559.1	85.014	347	52	0	1	347	2015042	2016082	0	613
Pseudomonas_chlororaphis_30-84	gvgE	NZ_CM001559.1	76.585	205	48	0	1	205	2016100	2016714	8.13e-100	314
Pseudomonas_chlororaphis_30-84	gvgF	NZ_CM001559.1	84.829	613	93	0	1	613	2016792	2018630	0	1003
Pseudomonas_chlororaphis_30-84	gvgG	NZ_CM001559.1	69.048	42	13	0	1	42	2018668	2018793	2.2e-15	65.1
Pseudomonas_chlororaphis_30-84	gvgH	NZ_CM001559.1	81.422	436	81	0	1	436	2018839	2020146	0	699
Pseudomonas_chlororaphis_30-84	gvgI	NZ_CM001559.1	94.5	200	11	0	1	200	2020221	2020820	3.15e-131	404
Pseudomonas_chlororaphis_30-84	gvgJ	NZ_CM001559.1	77.512	209	47	0	1	209	2020904	2021530	1.25e-107	337
Pseudomonas_chlororaphis_30-84	gvgK	NZ_CM001559.1	86.5	200	27	0	1	200	2021623	2022222	1.44e-86	276
Pseudomonas_chlororaphis_O6	gvgR	NZ_CM001490.1	79.104	469	98	0	1	469	1963136	1961730	0	800
Pseudomonas_chlororaphis_O6	gvgA	NZ_CM001490.1	74.85	334	82	2	1	333	1963412	1964410	4.32e-158	488
Pseudomonas_chlororaphis_O6	gvgB	NZ_CM001490.1	100	9	0	0	29	37	1964485	1964511	1.2	23.1
Pseudomonas_chlororaphis_O6	gvgC	NZ_CM001490.1	64.366	710	240	6	4	704	1964632	1966749	0	855
Pseudomonas_chlororaphis_O6	gvgD	NZ_CM001490.1	84.726	347	53	0	1	347	1966796	1967836	0	612
Pseudomonas_chlororaphis_O6	gvgE	NZ_CM001490.1	77.073	205	47	0	1	205	1967854	1968468	4.9e-100	315
Pseudomonas_chlororaphis_O6	gvgK	NZ_CM001490.1	52.174	184	86	2	18	200	1967899	1968447	1.28e-43	153
Pseudomonas_chlororaphis_O6	gvgF	NZ_CM001490.1	85.155	613	91	0	1	613	1968546	1970384	0	1006
Pseudomonas_chlororaphis_O6	gvgG	NZ_CM001490.1	69.048	42	13	0	1	42	1970422	1970547	2.37e-15	65.1
Pseudomonas_chlororaphis_O6	gvgH	NZ_CM001490.1	80.549	437	85	0	1	437	1970593	1971903	0	692
Pseudomonas_chlororaphis_O6	gvgI	NZ_CM001490.1	94.5	200	11	0	1	200	1971976	1972575	8.58e-134	411
Pseudomonas_chlororaphis_O6	gvgJ	NZ_CM001490.1	77.512	209	47	0	1	209	1972659	1973285	5.27e-108	338
Pseudomonas_chlororaphis_O6	gvgK	NZ_CM001490.1	86.5	200	27	0	1	200	1973378	1973977	1.51e-86	276
Pseudomonas_fildesensis_KG01	gvgR	NZ_LFMW01000007.1	98.347	484	8	0	1	484	461990	460539	0	987
Pseudomonas_fildesensis_KG01	gvgA	NZ_LFMW01000007.1	95.522	335	15	0	1	335	462298	463302	0	640
Pseudomonas_fildesensis_KG01	gvgB	NZ_LFMW01000007.1	100	31	0	0	7	37	463306	463398	0.000131	33.9
Pseudomonas_fildesensis_KG01	gvgC	NZ_LFMW01000007.1	94.67	713	38	0	1	713	463485	465623	0	1307
Pseudomonas_fildesensis_KG01	gvgD	NZ_LFMW01000007.1	98.271	347	6	0	1	347	465647	466687	0	712
Pseudomonas_fildesensis_KG01	gvgE	NZ_LFMW01000007.1	99.034	207	2	0	1	207	466704	467324	2.36e-116	362
Pseudomonas_fildesensis_KG01	gvgF	NZ_LFMW01000007.1	97.39	613	16	0	1	613	467418	469256	0	1145
Pseudomonas_fildesensis_KG01	gvgG	NZ_LFMW01000007.1	93.478	46	3	0	1	46	469291	469428	1.14e-23	88.6
Pseudomonas_fildesensis_KG01	gvgH	NZ_LFMW01000007.1	97.267	439	12	0	1	439	469461	470777	0	843
Pseudomonas_fildesensis_KG01	gvgI	NZ_LFMW01000007.1	99	200	2	0	1	200	470846	471445	2.7e-137	421
Pseudomonas_fildesensis_KG01	gvgJ	NZ_LFMW01000007.1	99.522	209	1	0	1	209	471529	472155	1.43e-133	411
Pseudomonas_fildesensis_KG01	gvgK	NZ_LFMW01000007.1	99.015	203	2	0	1	203	472247	472855	5.94e-102	320
Pseudomonas_fluorescens_ATCC_13525	gvgR	NZ_LT907842.1	91.097	483	40	1	1	483	4558096	4556657	0	923
Pseudomonas_fluorescens_ATCC_13525	gvgA	NZ_LT907842.1	88.119	101	12	0	1	101	4558386	4558688	9.39e-162	183
Pseudomonas_fluorescens_ATCC_13525	gvgA	NZ_LT907842.1	85.957	235	31	1	103	335	4558691	4559395	9.39e-162	403
Pseudomonas_fluorescens_ATCC_13525	gvgB	NZ_LT907842.1	93.548	31	2	0	7	37	4559399	4559491	0.003	30.4
Pseudomonas_fluorescens_ATCC_13525	gvgC	NZ_LT907842.1	83.051	708	119	1	1	708	4559580	4561700	0	1161
Pseudomonas_fluorescens_ATCC_13525	gvgD	NZ_LT907842.1	92.507	347	26	0	1	347	4561740	4562780	0	674
Pseudomonas_fluorescens_ATCC_13525	gvgE	NZ_LT907842.1	88.35	206	24	0	1	206	4562797	4563414	2.44e-102	321
Pseudomonas_fluorescens_ATCC_13525	gvgF	NZ_LT907842.1	92.822	613	44	0	1	613	4563510	4565348	0	1101
Pseudomonas_fluorescens_ATCC_13525	gvgG	NZ_LT907842.1	80.851	47	9	0	1	47	4565383	4565523	3.25e-22	84.3
Pseudomonas_fluorescens_ATCC_13525	gvgH	NZ_LT907842.1	91.116	439	39	0	1	439	4565553	4566869	0	795
Pseudomonas_fluorescens_ATCC_13525	gvgI	NZ_LT907842.1	99	200	2	0	1	200	4566929	4567528	2.23e-136	419
Pseudomonas_fluorescens_ATCC_13525	gvgJ	NZ_LT907842.1	92.788	208	15	0	1	208	4567610	4568233	1.98e-125	387
Pseudomonas_fluorescens_E24	gvgR	NZ_MSDI01000030.1	91.097	483	40	1	1	483	118718	117279	0	923
Pseudomonas_fluorescens_E24	gvgA	NZ_MSDI01000030.1	86.647	337	43	1	1	335	119008	120018	0	583
Pseudomonas_fluorescens_E24	gvgB	NZ_MSDI01000030.1	93.548	31	2	0	7	37	120022	120114	0.003	30.4
Pseudomonas_fluorescens_E24	gvgC	NZ_MSDI01000030.1	82.91	708	120	1	1	708	120203	122323	0	1160
Pseudomonas_fluorescens_E24	gvgD	NZ_MSDI01000030.1	92.219	347	27	0	1	347	122363	123403	0	674
Pseudomonas_fluorescens_E24	gvgE	NZ_MSDI01000030.1	87.864	206	25	0	1	206	123420	124037	4.95e-102	320
Pseudomonas_fluorescens_E24	gvgF	NZ_MSDI01000030.1	92.822	613	44	0	1	613	124133	125971	0	1101
Pseudomonas_fluorescens_E24	gvgG	NZ_MSDI01000030.1	80.851	47	9	0	1	47	126006	126146	3.2e-22	84.3
Pseudomonas_fluorescens_E24	gvgH	NZ_MSDI01000030.1	91.344	439	38	0	1	439	126176	127492	0	800
Pseudomonas_fluorescens_E24	gvgI	NZ_MSDI01000030.1	99	200	2	0	1	200	127552	128151	2.19e-136	419
Pseudomonas_fluorescens_E24	gvgJ	NZ_MSDI01000030.1	93.269	208	14	0	1	208	128233	128856	6.09e-126	389
Pseudomonas_fluorescens_FW300-N2E3	gvgJ	CP012830.1	88.038	209	25	0	1	209	238558	237932	1.03e-119	371
Pseudomonas_fluorescens_FW300-N2E3	gvgI	CP012830.1	96	200	8	0	1	200	239251	238652	7.27e-132	405
Pseudomonas_fluorescens_FW300-N2E3	gvgH	CP012830.1	87.643	437	54	0	1	437	240666	239356	0	762
Pseudomonas_fluorescens_FW300-N2E3	gvgG	CP012830.1	95.238	42	2	0	1	42	240836	240711	1.32e-21	82.8
Pseudomonas_fluorescens_FW300-N2E3	gvgF	CP012830.1	92.496	613	46	0	1	613	242709	240871	0	1092
Pseudomonas_fluorescens_FW300-N2E3	gvgE	CP012830.1	85.507	207	30	0	1	207	243431	242811	1.1e-101	320
Pseudomonas_fluorescens_FW300-N2E3	gvgD	CP012830.1	89.474	38	4	0	310	347	243561	243448	4.94e-20	71.6
Pseudomonas_fluorescens_FW300-N2E3	gvgD	CP012830.1	95.238	21	1	0	290	310	243620	243558	4.94e-20	42
Pseudomonas_fluorescens_FW300-N2E3	gvgD	CP012830.1	70.423	71	21	0	110	180	243779	243567	2.6e-25	105
Pseudomonas_fluorescens_FW300-N2E3	gvgD	CP012830.1	69.492	59	16	1	1	59	243920	243750	1.12e-17	82.4
Pseudomonas_fluorescens_FW300-N2E3	gvgC	CP012830.1	72.261	721	188	4	2	711	246111	243952	0	1031
Pseudomonas_fluorescens_FW300-N2E3	gvgB	CP012830.1	83.871	31	5	0	7	37	246313	246221	0.041	26.9
Pseudomonas_fluorescens_FW300-N2E3	gvgA	CP012830.1	82.934	334	56	1	1	334	247318	246320	0	573
Pseudomonas_fluorescens_FW300-N2E3	gvgR	CP012830.1	86.469	473	64	0	1	473	247625	249043	0	867
Pseudomonas_fluorescens_G2Y	gvgR	NZ_MSDJ01000024.1	99.587	484	2	0	1	484	43619	42168	0	994
Pseudomonas_fluorescens_G2Y	gvgA	NZ_MSDJ01000024.1	98.806	335	4	0	1	335	43928	44932	0	690
Pseudomonas_fluorescens_G2Y	gvgB	NZ_MSDJ01000024.1	94.595	37	2	0	1	37	44919	45029	2.66e-07	41.6
Pseudomonas_fluorescens_G2Y	gvgC	NZ_MSDJ01000024.1	98.599	714	10	0	1	714	45116	47257	0	1350
Pseudomonas_fluorescens_G2Y	gvgD	NZ_MSDJ01000024.1	98.847	347	4	0	1	347	47278	48318	0	711
Pseudomonas_fluorescens_G2Y	gvgE	NZ_MSDJ01000024.1	100	207	0	0	1	207	48335	48955	1.27e-116	362
Pseudomonas_fluorescens_G2Y	gvgF	NZ_MSDJ01000024.1	99.511	613	3	0	1	613	49049	50887	0	1172
Pseudomonas_fluorescens_G2Y	gvgG	NZ_MSDJ01000024.1	97.872	47	1	0	1	47	50924	51064	9.74e-26	94.4
Pseudomonas_fluorescens_G2Y	gvgH	NZ_MSDJ01000024.1	99.772	439	1	0	1	439	51094	52410	0	865
Pseudomonas_fluorescens_G2Y	gvgI	NZ_MSDJ01000024.1	100	200	0	0	1	200	52480	53079	8.52e-138	422
Pseudomonas_fluorescens_G2Y	gvgJ	NZ_MSDJ01000024.1	99.043	209	2	0	1	209	53163	53789	3.45e-133	410
Pseudomonas_fluorescens_G2Y	gvgK	NZ_MSDJ01000024.1	99.507	203	1	0	1	203	53881	54489	4.23e-102	320
Pseudomonas_fluorescens_P5A	gvgR	NZ_MSDF01000013.1	95.643	482	21	0	1	482	92642	91197	0	964
Pseudomonas_fluorescens_P5A	gvgA	NZ_MSDF01000013.1	92.537	335	25	0	1	335	92951	93955	0	644
Pseudomonas_fluorescens_P5A	gvgB	NZ_MSDF01000013.1	96.774	31	1	0	7	37	93958	94050	1.48e-05	36.6
Pseudomonas_fluorescens_P5A	gvgC	NZ_MSDF01000013.1	93.408	713	47	0	1	713	94137	96275	0	1288
Pseudomonas_fluorescens_P5A	gvgD	NZ_MSDF01000013.1	96.254	347	13	0	1	347	96299	97339	0	694
Pseudomonas_fluorescens_P5A	gvgE	NZ_MSDF01000013.1	96.135	207	8	0	1	207	97356	97976	8.46e-120	371
Pseudomonas_fluorescens_P5A	gvgF	NZ_MSDF01000013.1	96.574	613	21	0	1	613	98070	99908	0	1138
Pseudomonas_fluorescens_P5A	gvgG	NZ_MSDF01000013.1	95.652	46	2	0	1	46	99943	100080	5.42e-24	89.7
Pseudomonas_fluorescens_P5A	gvgH	NZ_MSDF01000013.1	95.216	439	21	0	1	439	100113	101429	0	829
Pseudomonas_fluorescens_P5A	gvgI	NZ_MSDF01000013.1	99	200	2	0	1	200	101499	102098	3.34e-136	418
Pseudomonas_fluorescens_P5A	gvgJ	NZ_MSDF01000013.1	99.043	209	2	0	1	209	102181	102807	4.8e-132	407
Pseudomonas_fluorescens_P5A	gvgK	NZ_MSDF01000013.1	99.507	203	1	0	1	203	102900	103508	4.71e-102	320
Pseudomonas_fluorescens_WH6	gvgR	NZ_CM001025.1	100	484	0	0	1	484	5554102	5552651	0	998
Pseudomonas_fluorescens_WH6	gvgA	NZ_CM001025.1	100	335	0	0	1	335	5554410	5555414	0	696
Pseudomonas_fluorescens_WH6	gvgB	NZ_CM001025.1	97.297	37	1	0	1	37	5555401	5555511	7.42e-08	43.1
Pseudomonas_fluorescens_WH6	gvgC	NZ_CM001025.1	99.86	714	1	0	1	714	5555598	5557739	0	1369
Pseudomonas_fluorescens_WH6	gvgD	NZ_CM001025.1	100	347	0	0	1	347	5557760	5558800	0	719
Pseudomonas_fluorescens_WH6	gvgE	NZ_CM001025.1	100	207	0	0	1	207	5558817	5559437	1.3e-116	362
Pseudomonas_fluorescens_WH6	gvgF	NZ_CM001025.1	100	613	0	0	1	613	5559531	5561369	0	1180
Pseudomonas_fluorescens_WH6	gvgG	NZ_CM001025.1	97.872	47	1	0	1	47	5561406	5561546	9.94e-26	94.4
Pseudomonas_fluorescens_WH6	gvgH	NZ_CM001025.1	100	439	0	0	1	439	5561576	5562892	0	867
Pseudomonas_fluorescens_WH6	gvgI	NZ_CM001025.1	100	200	0	0	1	200	5562963	5563562	1.59e-138	425
Pseudomonas_fluorescens_WH6	gvgJ	NZ_CM001025.1	100	209	0	0	1	209	5563646	5564272	2.47e-134	413
Pseudomonas_fluorescens_WH6	gvgK	NZ_CM001025.1	100	203	0	0	1	203	5564363	5564971	5.73e-103	323
Pseudomonas_synxantha_A342	gvgR	NZ_MSDH01000036.1	95.248	484	23	0	1	484	41292	39841	0	954
Pseudomonas_synxantha_A342	gvgA	NZ_MSDH01000036.1	93.731	335	21	0	1	335	41609	42613	0	628
Pseudomonas_synxantha_A342	gvgB	NZ_MSDH01000036.1	96.774	31	1	0	7	37	42617	42709	8.25e-05	34.7
Pseudomonas_synxantha_A342	gvgC	NZ_MSDH01000036.1	90.884	713	65	0	1	713	42796	44934	0	1263
Pseudomonas_synxantha_A342	gvgD	NZ_MSDH01000036.1	95.965	347	14	0	1	347	44958	45998	0	696
Pseudomonas_synxantha_A342	gvgE	NZ_MSDH01000036.1	97.585	207	5	0	1	207	46015	46635	1.11e-121	377
Pseudomonas_synxantha_A342	gvgF	NZ_MSDH01000036.1	97.064	613	18	0	1	613	46728	48566	0	1142
Pseudomonas_synxantha_A342	gvgG	NZ_MSDH01000036.1	93.478	46	3	0	1	46	48601	48738	9.33e-24	88.6
Pseudomonas_synxantha_A342	gvgH	NZ_MSDH01000036.1	95.9	439	18	0	1	439	48771	50087	0	838
Pseudomonas_synxantha_A342	gvgI	NZ_MSDH01000036.1	98	200	4	0	1	200	50157	50756	5.18e-135	414
Pseudomonas_synxantha_A342	gvgJ	NZ_MSDH01000036.1	98.086	209	4	0	1	209	50837	51463	8.61e-132	406
Pseudomonas_synxantha_A342	gvgK	NZ_MSDH01000036.1	98.522	203	3	0	1	203	51553	52161	5.63e-101	317
Pseudomonas_synxantha_BG33R	gvgR	NZ_CM001514.1	95.248	484	23	0	1	484	5603787	5602336	0	954
Pseudomonas_synxantha_BG33R	gvgA	NZ_CM001514.1	93.731	335	21	0	1	335	5604104	5605108	0	628
Pseudomonas_synxantha_BG33R	gvgB	NZ_CM001514.1	96.774	31	1	0	7	37	5605112	5605204	8.49e-05	34.7
Pseudomonas_synxantha_BG33R	gvgC	NZ_CM001514.1	91.024	713	64	0	1	713	5605291	5607429	0	1266
Pseudomonas_synxantha_BG33R	gvgD	NZ_CM001514.1	96.254	347	13	0	1	347	5607453	5608493	0	698
Pseudomonas_synxantha_BG33R	gvgE	NZ_CM001514.1	98.544	206	3	0	1	206	5608510	5609127	1.11e-114	357
Pseudomonas_synxantha_BG33R	gvgF	NZ_CM001514.1	97.064	613	18	0	1	613	5609223	5611061	0	1142
Pseudomonas_synxantha_BG33R	gvgG	NZ_CM001514.1	93.478	46	3	0	1	46	5611096	5611233	9.6e-24	88.6
Pseudomonas_synxantha_BG33R	gvgH	NZ_CM001514.1	96.128	439	17	0	1	439	5611266	5612582	0	839
Pseudomonas_synxantha_BG33R	gvgI	NZ_CM001514.1	98	200	4	0	1	200	5612652	5613251	6.19e-135	414
Pseudomonas_synxantha_BG33R	gvgJ	NZ_CM001514.1	98.086	209	4	0	1	209	5613332	5613958	7.19e-132	406
Pseudomonas_synxantha_BG33R	gvgK	NZ_CM001514.1	98.03	203	4	0	1	203	5614048	5614656	3.26e-100	315
Pseudomonas_syringae_ES4326	gvgJ	CP047260.1	90.594	202	19	0	1	202	2805237	2804632	2.21e-118	367
Pseudomonas_syringae_ES4326	gvgI	CP047260.1	97	200	6	0	1	200	2805902	2805303	1.76e-134	413
Pseudomonas_syringae_ES4326	gvgH	CP047260.1	91.344	439	38	0	1	439	2807281	2805965	0	800
Pseudomonas_syringae_ES4326	gvgG	CP047260.1	82.609	46	8	0	1	46	2807451	2807314	4.7e-21	81.3
Pseudomonas_syringae_ES4326	gvgF	CP047260.1	93.475	613	39	1	1	613	2809319	2807484	0	1099
Pseudomonas_syringae_ES4326	gvgE	CP047260.1	90.821	207	19	0	1	207	2810032	2809412	8.19e-114	354
Pseudomonas_syringae_ES4326	gvgD	CP047260.1	94.236	347	20	0	1	347	2811089	2810049	0	679
Pseudomonas_syringae_ES4326	gvgC	CP047260.1	79.354	712	141	3	3	711	2813246	2811120	0	1085
Pseudomonas_syringae_ES4326	gvgB	CP047260.1	93.548	31	2	0	7	37	2813464	2813372	0.003	30.4
Pseudomonas_syringae_ES4326	gvgA	CP047260.1	87.463	335	42	0	1	335	2814472	2813468	0	613
Pseudomonas_syringae_ES4326	gvgR	CP047260.1	88.347	472	55	0	1	472	2814764	2816179	0	880
Pseudomonas_syringae_PD2766	gvgK	NZ_LKEM01000055.1	78.218	202	43	1	1	201	6425	5820	3.18e-73	238
Pseudomonas_syringae_PD2766	gvgJ	NZ_LKEM01000001.1	90.431	209	20	0	1	209	142934	142308	1.27e-122	379
Pseudomonas_syringae_PD2766	gvgI	NZ_LKEM01000001.1	97.5	200	5	0	1	200	143599	143000	1.51e-136	419
Pseudomonas_syringae_PD2766	gvgH	NZ_LKEM01000001.1	91.572	439	37	0	1	439	144978	143662	0	800
Pseudomonas_syringae_PD2766	gvgG	NZ_LKEM01000001.1	82.609	46	8	0	1	46	145148	145011	2.13e-21	82
Pseudomonas_syringae_PD2766	gvgF	NZ_LKEM01000001.1	93.638	613	39	0	1	613	147019	145181	0	1106
Pseudomonas_syringae_PD2766	gvgE	NZ_LKEM01000001.1	91.787	207	17	0	1	207	147732	147112	5.33e-114	355
Pseudomonas_syringae_PD2766	gvgD	NZ_LKEM01000001.1	94.813	347	18	0	1	347	148789	147749	0	682
Pseudomonas_syringae_PD2766	gvgC	NZ_LKEM01000001.1	80.224	713	135	3	2	711	150949	148820	0	1117
Pseudomonas_syringae_PD2766	gvgB	NZ_LKEM01000001.1	93.548	31	2	0	7	37	151165	151073	0.002	30.4
Pseudomonas_syringae_PD2766	gvgA	NZ_LKEM01000001.1	88.06	335	40	0	1	335	152173	151169	0	616
Pseudomonas_syringae_PD2766	gvgR	NZ_LKEM01000001.1	89.286	476	51	0	1	476	152464	153891	0	895
