# Supplementary material for: Unexpected distribution of the 4-formylaminooxyvinylglycine (FVG) biosynthetic pathway in Pseudomonas and beyond
Source: PLoS One. 2021 Apr 23;16(4):e0247348. doi: 10.1371/journal.pone.0247348 (PMC8064604; doi:10.1371/journal.pone.0247348)
Supplement: S1 File — (NWK) [file pone.0247348.s010.nwk]

((Pseudomonas_aeruginosa_231_PPRO:0.0011569287,(Pseudomonas_aeruginosa_MPAO1_P1:1.0007e-06,Pseudomonas_aeruginosa_PAO1:1.0007e-06)99.5/100:0.0009230215)100/100:0.2943636145,(((((Pseudomonas_fluorescens_FW300-N2E3:0.045965666,((Pseudomonas_chlororaphis_UFB2:0.0267941485,(Pseudomonas_corrugata_DSM_7228:0.0126048527,Pseudomonas_mediterranea_DSM_16733:0.0086148245)100/100:0.0181640489)100/100:0.0457317567,(Pseudomonas_chlororaphis_EA105:0.0529611271,(Pseudomonas_sp_BZ64:0.0266404555,(Pseudomonas_mandelii_LMG_21607:0.018821403,Pseudomonas_migulae_NBRC_103157:0.019908615)100/100:0.0098028577)100/100:0.0083600103)100/100:0.0123108866)99.9/100:0.0100404533)100/100:0.0159446297,(Pseudomonas_protegens_CHA0:0.0524393075,((Pseudomonas_sp_NFIX28:0.0124532388,((((Pseudomonas_chlororaphis_30-84:0.0015006276,(Pseudomonas_chlororaphis_189:0.0021745255,(Pseudomonas_sp_NFPP07:0.0019517216,Pseudomonas_sp_NFACC41-3:0.0015146982)93.7/98:0.0004284494)86.9/97:0.0002754311)93.4/97:0.0005622981,(Pseudomonas_sp_LAMO17WK12_I10:1.0007e-06,Pseudomonas_sp_LAMO17WK12_I9:1.0007e-06)100/100:0.0022986631)100/100:0.0011253679,(Pseudomonas_sp_GM17:0.0022824394,Pseudomonas_chlororaphis_ATCC_9446:0.0022596071)99.6/100:0.0007468232)100/100:0.0029717458,((Pseudomonas_chlororaphis_JD37:0.0031091369,(Pseudomonas_chlororaphis_PB-St2:0.0055312321,(Pseudomonas_chlororaphis_GP72:0.0014167874,(Pseudomonas_chlororaphis_PA23:0.0009922022,(Pseudomonas_chlororaphis_O6:0.0012036601,(Pseudomonas_chlororaphis_ATCC_13985:0.0013517399,Pseudomonas_chlororaphis_YL-1:0.0007563034)81.4/91:0.0004564567)74.3/64:0.0002443638)80.8/64:0.0004102337)100/100:0.0011938376)45.2/87:0.0006568535)100/100:0.0027352309,(Pseudomonas_chlororaphis_HT66:0.0032503647,Pseudomonas_chlororaphis_DSM_21509:0.0034018698)100/100:0.0023140527)99.7/100:0.0016998977)100/100:0.0035999802)100/100:0.008452584,(Pseudomonas_chlororaphis_PCL1606:0.0012321485,Pseudomonas_sp_MRSN12121:0.0012313462)100/100:0.0224838912)100/100:0.026510855)100/100:0.0178304104)97.3/97:0.0111619408,((((((Pseudomonas_antarctica_PAMC_27494:0.005389069,(Pseudomonas_fluorescens_ATCC_13525:0.0006600282,Pseudomonas_fluorescens_E24:0.0007956143)100/100:0.0064503613)100/100:0.0109292328,(Pseudomonas_costantinii_LMG_22119:0.0154189004,(Pseudomonas_tolaasii_DSM_19342T:0.0169546152,Pseudomonas_fluorescens_P5A:0.0125045033)100/100:0.0070431429)62.3/83:0.0023038476)100/100:0.0068930492,((((Pseudomonas_paralactis_DSM_29164:0.008076522,(Pseudomonas_synxantha_BG33R:0.0023224914,(Pseudomonas_synxantha_A342:0.0012796496,Pseudomonas_sp_BRG-100:0.0010461371)100/100:0.0013117363)100/100:0.0051437082)100/100:0.0065179808,(Pseudomonas_synxantha_LMG_2190:0.0058534991,Pseudomonas_libanensis_DSM_17149:0.0060151672)100/100:0.0087257506)100/100:0.0077073668,(Pseudomonas_fluorescens_1112:0.0144668283,Pseudomonas_orientalis_DSM_17489:0.0152915884)100/100:0.0092461525)100/100:0.0063390716,(Pseudomonas_trivialis_LMG_21464:0.0088155553,Pseudomonas_poae_LMG_21465:0.0081661486)100/100:0.0273882871)89.3/85:0.0035433033)95.2/86:0.0025199472,((Pseudomonas_marginalis_DSM_13124:0.017758743,(Pseudomonas_rhodesiae_DSM_14020:0.0292562035,((Pseudomonas_fluorescens_TDH40:1.0007e-06,Pseudomonas_fluorescens_G2Y:1.0007e-06)0/87:0.0033207496,(Pseudomonas_fluorescens_AH4:0.0016666574,Pseudomonas_fluorescens_WH6:0.0024138316)100/100:0.0018173834)100/100:0.0177502116)85.2/91:0.0041324182)100/100:0.0050682236,(Pseudomonas_cedrina_DSM_17516:0.0223889935,(Pseudomonas_marginalis_ICMP_3553:0.0129421268,(Pseudomonas_extremorientalis_LMG_19695:0.0072634421,Pseudomonas_azotoformans_LMG_21611:0.0061363486)100/100:0.0087946861)99.4/100:0.0035317755)100/100:0.0040506283)100/100:0.0033393457)99.9/100:0.0026153434,(Pseudomonas_veronii_DSM_11331:0.0257470363,Pseudomonas_fildesensis_KG01:0.0185331436)99.9/100:0.0052243757)100/100:0.0209304523,(Pseudomonas_mucidolens_LMG_2223:0.0394045329,(Pseudomonas_brenneri_DSM_15294:0.0094937548,(Pseudomonas_proteolytica_DSM_15321:0.0101858638,Pseudomonas_gessardii_DSM_17152:0.0138833762)99.6/100:0.0031601408)100/100:0.016979571)100/100:0.0135916736)100/100:0.0524341475)100/100:0.020118657,(Pseudomonas_fuscovaginae_LMG_2158:2.221e-06,Pseudomonas_fuscovaginae_ICMP5940:0.0158210463)100/100:0.0912452384)100/100:0.0393022046,(Pseudomonas_caspiana_FBF102:0.0695562871,(Pseudomonas_cichorii_ATCC_10857:0.0544254293,(((Pseudomonas_tremae_ICMP9151:0.0252931401,(((Pseudomonas_syringae_PD2766:0.0009000575,(Pseudomonas_viridiflava_ICMP_13104:0.0071132176,Pseudomonas_syringae_CC1583:0.0012154508)8/61:0.0003315107)100/100:0.0056079188,(Pseudomonas_syringae_CC1466:0.0010861558,Pseudomonas_syringae_CC1557:0.0010050369)100/100:0.0070941848)100/100:0.0093015826,((Pseudomonas_cannabina_ICMP_2823:0.0034625375,((Pseudomonas_cannabina_pv_alisalensis_PSa1-3:0.008652717,(Pseudomonas_syringae_YM7930:5.86999e-05,Pseudomonas_syringae_ES4326:1.92752e-05)0/89:1.0007e-06)99.5/100:0.0002548432,(Pseudomonas_cannabina_pv_alisalensis_BS91:1.0007e-06,Pseudomonas_cannabina_pv_alisalensis_T3C:1.0007e-06)93.2/100:7.82732e-05)100/100:0.0020296571)100/100:0.0028290371,(Pseudomonas_syringae_ICMP12471:1.0007e-06,Pseudomonas_syringae_0788_9:1.97585e-05)100/100:0.0059513998)100/100:0.012104593)100/100:0.0132407526)100/100:0.0048992524,(((Pseudomonas_syringae_ICMP4303:0.0008099784,((Pseudomonas_syringae_ICMP2814:0.0006874897,(Pseudomonas_syringae_ICMP4116:1.91644e-05,Pseudomonas_syringae_ICMP8903:1.91391e-05)100/100:0.0010569397)55.4/87:0.0001628939,(Pseudomonas_syringae_CFBP_1657:0.0012460592,(Pseudomonas_syringae_DC3000:1.0007e-06,Pseudomonas_syringae_ICMP_2844:0.0027531125)100/100:0.0008393826)99.2/100:0.0003186802)82.7/91:0.0002269377)100/100:0.0035745016,(Pseudomonas_syringae_CFBP_1702:0.0029552924,(Pseudomonas_syringae_ICMP_9617:0.0035538583,Pseudomonas_avellanae_JCM_11937:0.0025232827)100/100:0.0013483875)99.2/100:0.0015000762)100/100:0.0191574058,(((Pseudomonas_meliae_CFBP_3225:0.0023593315,(Pseudomonas_savastanoi_CFBP_5062:0.0017004769,Pseudomonas_amygdali_CFBP_3205:0.0023510041)84.3/98:0.0005807483)100/100:0.010829568,(Pseudomonas_caricapapayae_CCUG_32775T:0.0015916656,(Pseudomonas_syringae_ICMP_4531:0.0012583861,Pseudomonas_syringae_ICMP_4091:0.0011246405)100/100:0.0011528405)100/100:0.0136178658)100/100:0.0038143947,(Pseudomonas_congelans_DSM_14939:0.0049517303,(Pseudomonas_syringae_DSM_10604:0.0037397673,Pseudomonas_syringae_NCPPB_4273:0.0037440419)100/100:0.0025822134)100/100:0.0113325583)100/100:0.0110770829)95.1/97:0.0040153269)100/100:0.0231780907,(Pseudomonas_asturiensis_LMG_26898:0.0196852677,(Pseudomonas_viridiflava_DSM_6694:0.0029712747,Pseudomonas_syringae_ICMP3956:0.0033573649)100/100:0.0171268353)100/100:0.0207598179)100/100:0.0235046822)100/100:0.033098621)100/100:0.0583824836)100/100:0.1133458133)NA;
