# Supplementary material for: Unexpected distribution of the 4-formylaminooxyvinylglycine (FVG) biosynthetic pathway in Pseudomonas and beyond
Source: PLoS One. 2021 Apr 23;16(4):e0247348. doi: 10.1371/journal.pone.0247348 (PMC8064604; doi:10.1371/journal.pone.0247348)
Supplement: S2 File — (FAA) [file pone.0247348.s011.faa]

>gvgR PFWH6_5248 WP_003176385.1 transcriptional regulator, GntR family
MTLYLNLAEFISSRIEQGLYGPGERLPSVRTLSHEHGVSLTTVQQAYRVLECSGLAIPRPKSGYFVPSDRRVAPLPQMGR
PILRPVDISQWDMVQELMRFDQSADIVQLGCGMPDISAPTLKPLLTAMARISRRSDSTSLQYSHIQGVLALREQIARLSI
DSGVRLTPADLIITSGCQEALSTAIRAICSPGDIVAVASPSYHGMMQILKAADLKALEIPSDPVTGINLEALEMALEQWP
IKVIQLTANCNNPMGYIMPDERKLKLIRMAQRFDVPIIEDDIYGDLSHRYPRPRSLKSFDEDNRVVLCSSLSKTVAPGLR
VGWIAPGRYLPQVLHMKYIGSGATVTQPQLAAAEFIAKGNYLLHLRRMRKQYKRNGDLMSEWVNRYFPAGTRVSQPQGGF
TLWVELPGEFDTYALNRLLEAQDVQVANGNIFSAAGKYRNCIRLNFANPPTRKVEMAVQKVGQTVGQLMQMESDNTLTAQ
QRQP
>gvgA PFWH6_5249 WP_003176386.1 hypothetical protein
MTARMTLTPQMAEYEQKFTDAGEVRWLPYLMYFHPTDHCSPVVNTDSSGFRYSESLGTNYSVIDGGKNNGPVRLLAGSST
VFGIGASADSWTLASRLTHNDSRGQRWINFGGRSFNSTQELVLFTLNRHHLPRVDEIVLFSGFNNLGLARQPQAYRGEHG
AFFNCHQFFDALTPQQPAASHWSLSNLFGKPQEPEQPAPPSMQEQIDYAANLTLQHLDIWRALAADMGAKLTFILQPLAG
WVRETGSAEEEQLFAELDQLGNFTEVYGDILQTSVREAYAQRLREGAQAMGVGFVDITPLLAEALAPQDWQFVDRIHFTD
AGNDLVSKLILDVTR
>gvgB PFWH6_5250 WP_003176387.1 hypothetical protein
MTSLAEKDLHMKSIKKFFLRLFGKKKKKPDSSIYPMF
>gvgC PFWH6_5251 WP_003176388.1 hypothetical protein
MALDPECFLDAEYLDNLLGDDGEPAQLPLLSRQIDAWQLEQASAYAGAAAAAVEQHNARAFAQALAIYSAPLASVLGCWL
QGMSAPGVFEDPAQLRLMQLFAHDVGVGYPNASRAHHFNALLGQLQLTTYALAPAQLATLPDLNDDAFELPALLQALSRR
SDAFGDELCGVDWALRAVGLCPGWAAMGQLEGLALELGRLDLSAAFPGLEPASLRHISQWVAQRIIEQGEERQARLLRGA
NWLFGALRRWNARLYNASLTATSPQQAMAHLMQRLARVGAVYHQNYLIEGRSLALWLEDAQHDPLPLLDVLSRSRLIVPG
NAKKSLLVTSLVAPTGRMFRIFSEADLNVIRQWIDWLPQAGTTEQLPRQPIDSCAMAARPTTASAADTGHWPQSLREAYF
VLQGRALQPTTLKFAHAYVSRWLERSRQSLKTSERQLPEQWGTQVLRGWLLDKHDQNGQQFDDSDPAQIPSREEIVESTL
QLAPLTLIDGAWLQGFTDVGLASSHVGYTLFQTYWDELGNGIEALNHPKIYRDGLREMDFELAPTGSREFAEDPRLYEES
FRLPVYWLCLGKLPVTFMPEILGMNLAMELSGVGGSYRSARRFLRHYGFSTAFVDLHNTIDNVSTGHSAWAADAIDAYMR
SLTSAEQVAAQWQRVRVGYESLAPMPGKWTSMLRRLGLSSAGDVLPRPARAATSSRYLHHLPITREVLLETHEP
>gvgD PFWH6_5252 WP_003176389.1 inosamine-phosphate amidinotransferase 1
MSLVEVHNEWDPLEEMIVGVAHGARVPRPDRGLFALDYSEHHDSPHEIPSGPYPEQLIEEAQEDLDAFAAFLVGHGVTVR
RPRETYHAALFGTADWKTDGEYNYCPRDVLLPIGKTIIEAPMALRSRYFEPFAYREHLQAYFASGANWISAPKPELPDST
YRVNPREGSIIANDEPIFDAANVLRMGRDILYLVSRSGNRLGYEWLKRVLGDQYRVHALSGFYDGTHLDTTITLVRPGLV
VLNPERIGKDQVPDVFKNWDIIWAPDMVDTGYCWSYPRASIWQGMNFIMVNPSLAVINDQQVPLIRALEKHHVDVAPLKM
RHARSLSGGFHCVSVDIRRRGTLEDCR
>gvgE PFWH6_5253 WP_003176390.1 transporter, LysE family
MQALDYYSIVLFVIATCVTPGPNNVMLMSSGANFGMGRTLRHVAGINIGFPLMLVAVGLGAGAVFRQYPWLHDGLQVIGA
LYLLFLAYQIASAPTTDLGDKSGKPLGFTAAALFQWVNPKAWVMAVGAVLAYTSPLGSYTVQVFLIALLFFLFGSPCSMV
WVFFGQYLRRFLTQPQRLKAFNITMSLVLVVSLIPVLRSLPFAQWWS
>gvgF PFWH6_5254 WP_003176391.1 carbamoyl transferase of the NodU/CmcH family
MAIYVLGISAFYHDSAAALVKDGVPVAAAQEERFTRVRHDPAFPAQAIAYCLDAEGITLADLQAVVYYEDPQEKFSRVIS
SFASGGIGGARTFINAMPEWIRWKWNVLKFVDEQLEIMGRGKAPRTQASQHHRSHAAAAFYPSPFKNAAVLCIDGIGEWH
STTIWHGQGSQLELKNSISYPHSVGLLYSAMTYYCGFKVDSGEYKLMGLAPYGQPIYADKIRDELINIREDGSFTLNMKY
FEYLRGERMVGEAFEALFGGPIRQPESPISQRECDLAASIQKVTEEVVLGLATAAVKQTGERNLCLAGGVALNCVANGVL
SRSGRFDSIWIQPAAGDAGCALGAALDFAVKHSGRPHLDGNKSDAMSGSLLGPGFGDEEIAQFLLENHYPFTRYDDAGLY
DQVASRLADGAVVGWFQGRMEFGPRALGARSILGDARNPEMQRTMNLKIKYRESFRPFAPAVLAEDAGNYFDICEKSPYM
LMVAPVTDSIKSQQSLQEGGPERGLGSINHIRSQLPAVTHVDLSARVQTVTEENNAPFTYLLRSFKEHTGCSVLVNTSFN
VRGEPIVCTPQEAYACFMRTEMDVLVLGRYVLERPAQPAFVEAVDWRSEIPLD
>gvgG PFWH6_5255 WP_003176392.1 hypothetical protein
MLRFLAFLMFIVVLLPIGLTRSVFHSSRFGRRFHQAPTAWDHSVSNP
>gvgH PFWH6_5256 WP_003176393.1 hypothetical protein
MSKVIYKNLNTSPILAVGGAGVWLEDATGKRYLDTCGGVAVSSLGHGHPRIAAAFEREAKKLAWAHAGSFTTAAAEELAE
RLVAASGGLARAQFLSGGSEVMELAMKIAYQYQCERGLPEKSLFISRRQSYHGSTLGTLSISGNPQRQSVFGQLFAAAEF
VSPCYAYRDQRPDESEEQYATRLADELDAKIRSLGSENVAAFFAETVVGSTNGAVPAVPGYFRKIKAVCERHDVLLILDE
VMAGMGRTGQLFAYADDGIVPDMVAVGKGLAAGYMPISALLISDQVHSVMARGSGVLGNGQTHVNHPLACAIALEVQQVI
EDEDLLAQVRQRGEQLRAWLRESLADLDIVGDVRGRGLFVGVEFVESRATKAPFKGGGAYAAALKQEALQRGLLIYPGSG
TVQGTHGNHVLFAPPFITSEGELGQMVERFNAVVRAVAY
>gvgI PFWH6_5257 WP_003176394.1 hypothetical protein
MQTIEPCKDKVLLSVCTMDWCDHGVEFAKTVFSNLEVFCWDPGDPYPYHLDNWEGDWIISYRGDFIFPPSIYKNARKGAI
NLHPAPPKYRGLGSQHYAIYYNDETYGSTCHHLAPSVDSGQIINVARFNVAPAETASSLRLHVGAYCLQQFIHLLTDYIL
LGRPLPVSPENWGERLYKQSELKPWMEKIRAQEPDHRCFK
>gvgJ PFWH6_5258 WP_003176395.1 threonine efflux protein
MFEFSSFAAALGVYVIGTASPGPGNLAIANTSLNYGRTPGLALAAGVISGSLCWGAMTAAGVSALLMSNTQIILWLKVFG
ACYLFFLAWKSVRSALAHNATTVAKVREKQTRNLGFYLQGLGIHLTNPKAALTWFTVTTVGLSVNAPAWASFVLVAACAL
LGFLIFCTYALAFSAHSAEPFFTRTRKSFGLICAAFYSMVAIGFLSSLF
>gvgK PFWH6_5259 WP_003176396.1 transporter, LysE family
MSLSFDLMLAFALFAFVTSVTPGPNNAMLLASGVNFGFQRTIPHILGISSGFLVLVLAVGLGLGAAFTAYPVLYTVLRYA
GAAYLLYLAWNIARSGPASEDTEGKGKPLGFWGAAAFQWVNPKAWVMAIGAISTYTPLQGYTMNVVIIATVFALINAPSV
GVWAGFGSVLRNVLRNPRWLRMFNFGMAALLVISLYPLLQHTS
